# Supplementary material for: Cellular signatures of immune dysregulation in inborn errors of immunity: development of a quantitative immune balance score
Source: Front Immunol. 2026 Mar 5;17:1735655. doi: 10.3389/fimmu.2026.1735655 (PMC12999435; doi:10.3389/fimmu.2026.1735655)
Supplement: Supplementary file 2 [file Table1.xlsx]

## Sheet: Sayfa1
	Supplementary Table 1. Demographic, genetic, and clinical findings of the patients
	Patient Number	Age	Gender	Disease	Autoimmune/inflammatory findings	Malignancy	LAP	Infection	Hypogamaglobulinemia	Hepatosplenomegaly
	P1	18	Male	LRBA Deficiency	AIHA, JIA, Chrons' disease	No	GLID, Yes	CMV	Yes	No
	P2	14	Male	STAT3 deficiecy (GOF)	No	No	Yes	Otitis media, URTI	No	Yes
	P3	11	Female	STAT3 deficiency (LOF)	No	No	No	Varicella, LRTI	No	No
	P4	7	Male	STAT3 deficiency (LOF)	No	No	No	URTI	No	No
	P5	5	Male	STAT3 deficiency (LOF)	Dermatitis	No	No	Oral candidiasis	No	No
	P6	36	Male	STAT3 Deficiency (LOF)	No	No	No	Osteomyelitis, absesces, E.coli, pneumonia	Yes	No
	P7	10	Female	STAT1 deficiency (GOF)	No	No	Yes	URTI, Oral candida	No	No
	P8	13	Female	NFKB2 deficiency	IBD	No	No	Candida, recurrent UTI	Yes	Yes
	P9	33	Female	GIMAP6 deficiency	HA, Vasculitis	No	Yes	Pneumonia, Otitis media, menengitis, Herpes zoster	No	Yes
	P10	36	Male	RHOH deficiency	No	No	No	URTI, LRTI	Yes	No
	P11	11	Male	STAT1 deficiency (GOF)	Dermatitis	No	Yes	Oral candida	No	No
	P12	14	Male	DOCK8 deficiency	Psoriasis	No	Yes	Zona zoster, Invers liken planus	Yes	No
	P13	21	Female	HAX1 deficiency	No	No	No	Oral candidiasis, otit	No	No
	P14	18	Female	LRBA deficiency	ITP	Histiocytosis	Yes	Otitis media	Yes	Yes
	P15	11	Male	PIK3CD deficiency	No	Testis tumor	Yes	Yes, URTI	No	Yes
	P16	46	Female	LRBA deficiency	AIHA, SLE	Neuroendocrine tumor	Yes	CMV colitis	Yes	Yes
	P17	13	Male	LRBA deficiency	Cheliac disease	No	Yes	Adenovirus infection, oral candidiasis	Yes	No
	P18	20	Male	LRBA deficiency	Egzema	No	Yes	CMV infection, URTI	Yes	Yes
	P19	22	Female	HIES	No	No	Yes	HPV, URTI, Oral candida	Yes	No
	P20	37	Female	Cor1A deficiency	ALPS	No	Yes	Oral candidiasis	Yes	No
	P21	16	Female	LRBA deficiency	ITP	No	Yes, GLID	CMV	Yes	No
	P22	40	Male	STAT1 deficiency (GOF)	No	No	No	CMC, URTI, Oral candida	No	No
	P23	9	Male	ADA2 deficiency	No	No	No	No	No	No
	P24	24	Male	Artemis deficiency	Uveitis	Glokom	No	LRTI	No	No
	P25	10	Female	LRBA deficiency	ITP, AIHA, Cheliac Disease	No	No	LRTI	No	No
	P26	18	Female	ADA2 deficiency	No	No	Yes	URTI	Yes	Yes
	P27	4	Female	DOCK8 deficiency	Dermatitis	No	No	No	Yes	No
	P28	26	Female	AID deficiency	No	No	No	URTI	Yes	No
	P29	26	Male	PIK3CD deficiency	Vasculitis	No	No	LRTI	No	No
	P30	21	Female	SIGa deficiency	No	No	No	URTI	Yes	No
	P31	36	Female	Cor1A deficiency	Thyroiditis, epilepsia	No	Yes	Yes, HPV	Yes	No
	P32	12	Male	DOCK8 deficiency	No	No	No	Warts	Yes	No
	P33	23	Male	STAT3 Deficiency (HIES)	No	No	No	URTI	Yes	No
	P34	11	Male	IL17RA deficiency	No	No	No	Yes,Oral candidiasis	Yes	No
	P35	8	Male	NFKB2 deficiency	Alopesia totalis, IBD	No	No	LRTI	Yes	No
	P36	20	Male	BTD deficiency	Autoimmune hypothroiditis	Glokom	No	LRTI	Yes	No
